# Supplementary material for: The virome of the invasive Asian bush mosquito Aedes japonicus in Europe
Source: Virus Evol. 2023 Jul 3;9(2):vead041. doi: 10.1093/ve/vead041 (PMC10460169; doi:10.1093/ve/vead041)
Supplement: vead041_Supp [file vead041_supp.zip]

Archive with 1 entries (1 files):
- suppl_data/Supplementary_figures_withlegends.pdf
